# Supplementary material for: Impact of Lachancea thermotolerans on Chemical Composition and Sensory Profiles of Viognier Wines
Source: J Fungi (Basel). 2022 Apr 30;8(5):474. doi: 10.3390/jof8050474 (PMC9146010; doi:10.3390/jof8050474)
Supplement: Supplementary file 1 [file jof-08-00474-s001.zip]

Archive with 1 entries (1 files):
- jof-1690211-supplementary.pdf
